# Supplementary material for: Association between socioeconomic status and prolonged television viewing time in a general Japanese population: NIPPON DATA2010
Source: Environ Health Prev Med. 2021 May 7;26:57. doi: 10.1186/s12199-021-00978-6 (PMC8105981; doi:10.1186/s12199-021-00978-6)
Supplement: Supplementary file 1 — Additional file 1: Supplement Table 1. Participants’ instrumental activity of daily living and current medical histories by sex and age groups. Supplement Table 2. Mean physical activities time by intensity in sex and age classes. Supplement Table 3. Mean TV viewing time by socioeconomic status. [file 12199_2021_978_MOESM1_ESM.xlsx]

## Sheet: Supplement table 1
Supplement Table 1. Participants’ instrumental activity of daily living and current medical histories by sex and age groups
	Men ( n=1,172 )										Women ( n=1,577 )
	<60 years				>60years				P value		<60 years				>60years				P value
Number	463	(	39.5	)	709	(	60.5	)			740	(	46.9	)	837	(	53.1	)
Instrumental activity of daily living, score (SD) a	12.3	(	1.18	)	12.2	(	1.4	)	0.106		12.48	(	1	)	12.27	(	1.44	)	0.093
Hypertension, n (%) b	172	(	37.1	)	505	(	71.2	)	<0.001		121	(	16.4	)	542	(	64.8	)	<0.001
Hypercholesterolemia, n (%) c	179	(	38.7	)	261	(	36.8	)	0.62		221	(	29.9	)	502	(	60	)	<0.001
Diabetes mellitus, n (%) d	18	(	3.9	)	10	(	14.2	)	<0.001		9	(	1.2	)	81	(	9.7	)	<0.001
SD, standard deviation. Data are presented as mean (SD) or as a number (%). a Instrumental activity of daily living (IADL) assesed by the Tokyo Metropolitan Institute of Gerontology Index. The maximum score is 13, and the lower the score, the higher decline in IADL b Hypertension was defined as a SBP of at least 140 mmHg, a DBP of at least 90 mmHg, and/or use of antihypertensive medication. c Hyp…

## Sheet: Supplement table 2
Supplement Table 2. Mean physical activities time by intensity in sex and age classes
						Heavy activitiesa							Moderate activitiesb							Slight activitiesc							Other sedentary activitiesd								No activitiese
	n	(	%	)		Mean (hours/day)	(	95% CI			)		Mean (hours/day)	(	95% CI			)		Mean (hours/day)	(	95% CI			)		Mean (hours/day)	(	95% CI			)			Mean (hours/day)	(	95% CI			)
Total
	2749					0.93	(	0.84	,	1.02	)		4.83	(	4.68	,	4.99	)		5.09	(	4.94	,	5.24	)		2.53	(	2.43	,	2.63	)			7.69	(	7.64	,	7.75	)
Men
20-29 years	52	(	4.4	)		0.913462	(	0.27722	,	1.5497	)		4.90385	(	3.55451	,	6.25318	)		6.25962	(	5.00408	,	7.51515	)		2.375	(	1.64107	,	3.10893	)			7.30769	(	6.93667	,	7.67871	)
30-39 years	104	(	8.9	)		1.79327	(	1.12019	,	2.46635	)		4.25962	(	3.34393	,	5.1753	)		7.01923	(	6.01254	,	8.02592	)		1.86058	(	1.43501	,	2.28615	)			7.07212	(	6.82619	,	7.31804	)
40-49 years	124	(	10.6	)		2.16129	(	1.4415	,	2.88108	)		3.37097	(	2.54752	,	4.19441	)		7.5121	(	6.55253	,	8.47167	)		1.71371	(	1.3817	,	2.04572	)			6.97984	(	6.76648	,	7.1932	)
50-59 years	183	(	15.6	)		1.64481	(	1.13187	,	2.15775	)		3.40984	(	2.78051	,	4.03916	)		7.20383	(	6.49924	,	7.90841	)		1.88525	(	1.538	,	2.23249	)			7.19672	(	7.04462	,	7.34882	)
60-69 years	358	(	30.5	)		1.58101	(	1.27135	,	1.89067	)		3.0838	(	2.71147	,	3.45613	)		5.19972	(	4.78353	,	5.61591	)		2.71927	(	2.45028	,	2.98827	)			7.91341	(	7.7652	,	8.06161	)
70-79 years	265	(	22.6	)		1.17736	(	0.890233	,	1.46448	)		2.80189	(	2.39522	,	3.20856	)		4.2	(	3.86	,	4.54	)		3.26	(	2.88	,	3.63	)			8.68	(	8.47	,	8.88	)
80-89 years	86	(	7.3	)		0.72	(	0.3	,	1.13	)		2.33	(	1.76	,	2.9	)		3.64	(	3.03	,	4.25	)		3.72	(	3	,	4.44	)			9.1	(	8.78	,	9.42	)
Women
20-29 years	65	(	4.1	)		0.415385	(	0.045886	,	0.876655	)	*	5.25692	(	4.23175	,	6.28209	)		5.43846	(	4.40757	,	6.46935	)		2.79231	(	2.1266	,	3.45802	)			7.66923	(	7.32622	,	8.01224	)
30-39 years	227	(	14.4	)		0.202643	(	0.0700797	,	0.335207	)	*	6.84802	(	6.28736	,	7.40867	)	*	5.68943	(	5.14415	,	6.23471	)		2.0793	(	1.73528	,	2.42331	)			7.42952	(	7.2453	,	7.61373	)
40-49 years	178	(	11.3	)		0.407303	(	0.184602	,	0.630005	)	*	7.11517	(	6.52498	,	7.70536	)	*	5.30618	(	4.73616	,	5.8762	)	*	2.26966	(	1.87949	,	2.65984	)			6.88483	(	6.71245	,	7.05721	)
50-59 years	270	(	17.2	)		0.646296	(	0.403289	,	0.889303	)	*	6.32407	(	5.85925	,	6.7889	)	*	5.39815	(	4.93921	,	5.85708	)	*	2.30741	(	1.99695	,	2.61787	)			6.90185	(	6.78111	,	7.02259	)	*
60-69 years	415	(	26.3	)		0.513253	(	0.356061	,	0.670445	)	*	6.26506	(	5.93681	,	6.59331	)	*	4.15783	(	3.86851	,	4.44715	)	*	2.39518	(	2.1541	,	2.63626	)		*	7.59639	(	7.47677	,	7.716	)	*
70-79 years	319	(	20.3	)		0.689655	(	0.504361	,	0.87495	)	*	5.1	(	4.72	,	5.47	)	*	3.92	(	3.61	,	4.24	)		2.76	(	2.45	,	3.08	)		*	8.19	(	8.01	,	8.36	)	*
80-89 years	103	(	6.5	)		0.56	(	0.24	,	0.89	)		3.95	(	3.35	,	4.54	)	*	3.68	(	3.18	,	4.18	)		3.54	(	2.88	,	4.2	)			8.69	(	8.39	,	8.99	)	*
CI, confidence intervals. a Heavy activities include construction work, agriculture, sports such as jogging, etc. b Moderate activities include standing work, housework, gardening, carpentry, brisk walking, etc. c Slight activities include sitting work, office work, driving, eating, bathing, etc. d Other sedentary activities include includes sitting, reading, etc. e No activities include sleeping…

## Sheet: Supplement table 3
Supplement Table 3. Mean TV viewing time by socioeconomic status
	TV viewing time (hours/day)
	Men (n=1,172)													Women (n=1,577)
	<60 years						>60years							<60 years						>60years
Employment status
Working	2.23248	(	2.09299	,	2.37197	)	2.83227	(	2.60196	,	3.06257	)		1.8808	(	1.74607	,	2.01553	)	2.30541	(	2.07781	,	2.533	)
Not working	4.03125	(	2.80609	,	5.25641	)	4.50505	(	4.2305	,	4.7796	)		2.54436	(	2.29302	,	2.7957	)	3.5023	(	3.32643	,	3.67817	)
Educational attainment
High (13<)	2.00226	(	1.81303	,	2.1915	)	3.66049	(	3.24585	,	4.07513	)		1.87698	(	1.71137	,	2.0426	)	2.475	(	2.11732	,	2.83268	)
Middle (10-12)	2.66842	(	2.4343	,	2.90255	)	3.70906	(	3.42339	,	3.99472	)		2.30097	(	2.09697	,	2.50497	)	3.16341	(	2.95963	,	3.3672	)
Low (<10)	2.75758	(	1.72178	,	3.79337	)	3.89615	(	3.5575	,	4.23481	)		2.79808	(	2.27414	,	3.32202	)	3.56422	(	3.3054	,	3.82304	)
Living status
Living with spouse	2.30991	(	2.12932	,	2.4905	)	3.64309	(	3.43978	,	3.84641	)		2.1048	(	1.96495	,	2.24464	)	3.04393	(	2.86762	,	3.22023	)
Living with others	2.3038	(	1.93916	,	2.66843	)	4.88235	(	3.79918	,	5.96553	)		2.1469	(	1.81944	,	2.47435	)	3.26154	(	2.85369	,	3.66939	)
Living alone	2.7451	(	2.12802	,	3.36218	)	4.25676	(	3.57851	,	4.935	)		2.25	(	1.60245	,	2.89755	)	3.82267	(	3.46395	,	4.1814	)
Equivalent household expenditure
1st tertile	2.31765	(	2.06159	,	2.5737	)	3.82692	(	3.46898	,	4.18486	)		2.23571	(	1.97543	,	2.49599	)	3.50717	(	3.21042	,	3.80391	)
2nd tertile	2.37179	(	2.08199	,	2.6616	)	3.87595	(	3.54278	,	4.20913	)		2.15993	(	1.94441	,	2.37544	)	3.0507	(	2.81128	,	3.29012	)
3rd tertile	2.38832	(	2.10458	,	2.67207	)	3.59414	(	3.27535	,	3.91294	)		1.98178	(	1.79119	,	2.17237	)	3.15809	(	2.92159	,	3.39459	)
TV, television; JPY, Japanese Yen. Data are means (95% confidence intervals).
